# Supplementary material for: Salt Stress Promotes Abscisic Acid Accumulation to Affect Cell Proliferation and Expansion of Primary Roots in Rice
Source: Int J Mol Sci. 2021 Oct 8;22(19):10892. doi: 10.3390/ijms221910892 (PMC8509385; doi:10.3390/ijms221910892)
Supplement: Supplementary file 1 [file ijms-22-10892-s001.zip]

Archive with 3 entries (3 files):
- Supplementary Files/Supplemental Figures.pdf
- Supplementary Files/Supplemental Table S1.xlsx
- Supplementary Files/Supplemental Table S2.pdf
